# Supplementary material for: Parity influences on the infant gut microbiome development: a longitudinal cohort study
Source: Gut Microbes. 2025 Sep 9;17(1):2557980. doi: 10.1080/19490976.2025.2557980 (PMC12427479; doi:10.1080/19490976.2025.2557980)
Supplement: Supplemental Table 1.xlsx [file KGMI_A_2557980_SM1846.xlsx]

## Sheet: v1
2 months
TAX	Effect Size	Adjusted Significance	Taxon	Class	Phylum
seq5152	-6.24227	2.89062e-77	Streptococcus equinus	Bacilli	Firmicutes
seq6217	-6.10901	9.3557e-16	Citrobacter freundii	Gammaproteobacteria	Proteobacteria
seq25	5.07914	5.8231e-12	Bacteroides fragilis	Bacteroidia	Bacteroidota
seq5936	4.97759	9.95916e-114	Escherichia-Shigella sp.	Gammaproteobacteria	Proteobacteria
seq5243	-4.37041	1.63919e-65	Clostridium butyricum	Clostridia	Firmicutes
seq5905	-4.13707	3.24788e-12	Enterobacter cloacae	Gammaproteobacteria	Proteobacteria
seq5019	-4.08796	5.86191e-11	Streptococcus sp.	Bacilli	Firmicutes
seq5217	-4.0674	4.61581e-62	Clostridium butyricum	Clostridia	Firmicutes
seq20	3.94189	2.0847e-08	Lacticaseibacillus sp.	Bacilli	Firmicutes
seq4259	-3.79052	2.39199e-07	Hungatella sp.	Clostridia	Firmicutes
seq6202	-3.64273	1.08846e-29	Klebsiella pneumoniae	Gammaproteobacteria	Proteobacteria
seq6960	-3.63336	3.89615e-08	Intestinibacter bartlettii	Clostridia	Firmicutes
seq2456	-3.50693	2.27761e-19	Epulopiscium sp.	Clostridia	Firmicutes
seq5320	-3.39333	1.87827e-17	Clostridium sensu stricto 1 sp.	Clostridia	Firmicutes
seq2820	3.28189	2.55068e-19	Bacteroides ovatus	Bacteroidia	Bacteroidota
seq2312	-3.21742	9.37274e-07	Bifidobacterium sp.	Actinobacteria	Actinobacteriota
seq1607	-3.09765	2.93699e-10	Enterococcus gallinarum	Bacilli	Firmicutes
seq6119	3.0447	1.6885e-20	Proteus mirabilis	Gammaproteobacteria	Proteobacteria
seq5	-2.99918	8.05179e-08	Blautia sp.	Clostridia	Firmicutes
seq1472	2.92538	3.12143e-10	Lactobacillus sp.	Bacilli	Firmicutes
seq4223	-2.91342	3.61226e-08	Faecalicatena fissicatena	Clostridia	Firmicutes
seq2049	-2.85533	7.41992e-20	Bifidobacterium sp.	Actinobacteria	Actinobacteriota
seq7318	-2.77391	2.1179e-06	Acinetobacter sp.	Gammaproteobacteria	Proteobacteria
seq4273	-2.67632	2.05642e-29	Lacrimispora sp.	Clostridia	Firmicutes
seq3057	2.67246	6.67312e-14	Parabacteroides sp.	Bacteroidia	Bacteroidota
seq6816	-2.64414	4.72236e-18	Anaerostipes caccae	Clostridia	Firmicutes
seq5161	2.61918	5.24192e-32	Streptococcus sp.	Bacilli	Firmicutes
seq658	-2.60415	1.72491e-36	Veillonella parvula	Negativicutes	Firmicutes
seq5236	-2.59242	2.07549e-06	Clostridium butyricum	Clostridia	Firmicutes
seq2058	2.57354	4.84264e-06	Bifidobacterium bifidum	Actinobacteria	Actinobacteriota
seq5525	-2.5087	2.01288e-14	Clostridium butyricum	Clostridia	Firmicutes
seq5361	-2.42894	2.16393e-39	Clostridium sensu stricto 1 sp.	Clostridia	Firmicutes
seq3038	-2.40569	1.09502e-11	Phocaeicola vulgatus	Bacteroidia	Bacteroidota
seq4806	-2.37444	4.43617e-18	Lacrimispora sp.	Clostridia	Firmicutes
seq58	2.35851	3.12143e-10	Parabacteroides merdae	Bacteroidia	Bacteroidota
seq1643	2.34706	1.66437e-09	Streptococcus anginosus	Bacilli	Firmicutes
seq514	2.3335	1.49544e-20	Veillonella sp.	Negativicutes	Firmicutes
seq7	2.32248	8.31069e-18	Blautia luti	Clostridia	Firmicutes
seq4165	-2.31106	2.9046e-30	Faecalimonas umbilicata	Clostridia	Firmicutes
seq5512	-2.25503	7.03025e-20	Lactococcus sp.	Bacilli	Firmicutes
seq5529	-2.20408	4.43328e-07	Clostridium butyricum	Clostridia	Firmicutes
seq1331	-2.18337	6.69127e-10	Enterococcus gallinarum	Bacilli	Firmicutes
seq2781	2.16951	6.77783e-09	Bacteroides uniformis	Bacteroidia	Bacteroidota
seq7104	-1.91081	1.07038e-17	Terrisporobacter sp.	Clostridia	Firmicutes
seq4603	-1.90887	1.24068e-25	Blautia hominis	Clostridia	Firmicutes
seq5927	-1.85856	1.72946e-32	Citrobacter amalonaticus	Gammaproteobacteria	Proteobacteria
seq4872	-1.84435	5.74281e-12	Enterocloster clostridioformis	Clostridia	Firmicutes
seq693	1.83031	6.01068e-12	[Ruminococcus] gnavus	Clostridia	Firmicutes
seq931	-1.80331	5.86144e-07	Coprobacillus cateniformis	Bacilli	Firmicutes
seq1525	1.76818	1.09502e-11	Corynebacterium kroppenstedtii	Actinobacteria	Actinobacteriota
seq1553	1.71759	1.35803e-14	Winkia neuii	Actinobacteria	Actinobacteriota
seq2731	1.63648	1.91729e-11	Bacteroides stercoris	Bacteroidia	Bacteroidota
6 months
TAX	Effect Size	Adjusted Significance	Taxon	Class	Phylum
seq2834	5.37474	5.70552e-77	Bacteroides ovatus	Bacteroidia	Bacteroidota
seq5085	4.9825	5.84276e-64	Enterococcus sp.	Bacilli	Firmicutes
seq4806	-4.7377	3.05613e-12	Lacrimispora sp.	Clostridia	Firmicutes
seq829	-4.36967	1.30605e-09	Akkermansia muciniphila	Verrucomicrobiae	Verrucomicrobiota
seq3716	-4.29766	6.71861e-26	Lactiplantibacillus plantarum	Bacilli	Firmicutes
seq5356	-4.13736	2.00927e-06	Clostridium tertium	Clostridia	Firmicutes
seq5936	4.07576	2.26184e-28	Escherichia-Shigella sp.	Gammaproteobacteria	Proteobacteria
seq2781	3.82204	1.62851e-15	Bacteroides uniformis	Bacteroidia	Bacteroidota
seq5369	-3.69075	7.19431e-07	Clostridium sensu stricto 1 sp.	Clostridia	Firmicutes
seq27	3.45658	2.07665e-40	Subdoligranulum sp.	Clostridia	Firmicutes
seq2837	3.23622	9.56272e-15	Bacteroides ovatus	Bacteroidia	Bacteroidota
seq1501	-3.03386	1.98401e-06	Limosilactobacillus fermentum	Bacilli	Firmicutes
seq5173	-2.95226	1.19829e-37	Enterococcus sp.	Bacilli	Firmicutes
seq4603	-2.94954	3.80868e-07	Blautia hominis	Clostridia	Firmicutes
seq383	2.8938	4.69606e-23	Phascolarctobacterium faecium	Negativicutes	Firmicutes
seq5320	2.85498	1.69593e-08	Clostridium sensu stricto 1 sp.	Clostridia	Firmicutes
seq47	2.84757	7.0349e-12	Bacteroides sp.	Bacteroidia	Bacteroidota
seq26	2.79875	2.5054e-08	Phocaeicola vulgatus	Bacteroidia	Bacteroidota
seq2319	-2.77307	2.65221e-10	Bifidobacterium sp.	Actinobacteria	Actinobacteriota
seq4571	-2.68449	1.18092e-25	Blautia argi	Clostridia	Firmicutes
seq6183	2.64617	3.48242e-34	Raoultella planticola	Gammaproteobacteria	Proteobacteria
seq6906	2.5781	1.63071e-07	Alistipes sp.	Bacteroidia	Bacteroidota
seq7105	2.54599	1.73418e-10	Terrisporobacter mayombei	Clostridia	Firmicutes
seq8	-2.45098	2.08546e-21	Akkermansia muciniphila	Verrucomicrobiae	Verrucomicrobiota
seq2731	2.41845	1.55871e-14	Bacteroides stercoris	Bacteroidia	Bacteroidota
seq1832	-2.41708	1.79005e-09	Actinomyces ihuae	Actinobacteria	Actinobacteriota
seq20	2.31885	9.88846e-06	Lacticaseibacillus sp.	Bacilli	Firmicutes
seq5161	-2.25369	5.3261e-14	Streptococcus sp.	Bacilli	Firmicutes
seq5321	2.24303	3.3203e-28	Clostridium sensu stricto 1 sp.	Clostridia	Firmicutes
seq2768	2.15027	3.17479e-11	Bacteroides uniformis	Bacteroidia	Bacteroidota
seq4607	-2.14953	4.35831e-26	Blautia sp.	Clostridia	Firmicutes
seq4165	-2.08787	3.4872e-11	Faecalimonas umbilicata	Clostridia	Firmicutes
seq658	2.08117	1.00751e-22	Veillonella parvula	Negativicutes	Firmicutes
seq5927	2.05661	3.79641e-12	Citrobacter amalonaticus	Gammaproteobacteria	Proteobacteria
seq4266	2.01985	2.15643e-11	Hungatella hathewayi	Clostridia	Firmicutes
seq5529	-1.87893	6.28844e-12	Clostridium butyricum	Clostridia	Firmicutes
seq509	-1.75581	7.64405e-34	Veillonella sp.	Negativicutes	Firmicutes
seq28	1.63594	9.59248e-12	Dorea longicatena	Clostridia	Firmicutes
seq7	1.56595	3.3131e-12	Blautia luti	Clostridia	Firmicutes
seq5361	-1.55026	5.93964e-17	Clostridium sensu stricto 1 sp.	Clostridia	Firmicutes
seq1051	-1.54066	8.74443e-10	[Clostridium] innocuum	Bacilli	Firmicutes
12 months
TAX	Effect Size	Adjusted Significance	Taxon	Class	Phylum
seq5161	-6.87848	1.4655e-10	Streptococcus sp.	Bacilli	Firmicutes
seq2319	-5.28137	2.35242e-15	Bifidobacterium sp.	Actinobacteria	Actinobacteriota
seq5236	-5.1036	4.69225e-12	Clostridium butyricum	Clostridia	Firmicutes
seq1501	-4.86403	1.47828e-06	Limosilactobacillus fermentum	Bacilli	Firmicutes
seq5369	-4.25798	4.43676e-16	Clostridium sensu stricto 1 sp.	Clostridia	Firmicutes
seq17	3.85757	1.51825e-24	Blautia faecicola	Clostridia	Firmicutes
seq1366	-3.82369	1.03505e-06	Lacticaseibacillus sp.	Bacilli	Firmicutes
seq5542	-3.78897	1.48322e-07	Lachnospira pectinoschiza	Clostridia	Firmicutes
seq1083	3.60717	3.03649e-14	Holdemanella biformis	Bacilli	Firmicutes
seq4607	-3.577	5.26215e-12	Blautia sp.	Clostridia	Firmicutes
seq6610	3.5427	5.13983e-37	Christensenellaceae R-7 sp.	Clostridia	Firmicutes
seq1436	3.19112	1.40835e-19	Limosilactobacillus sp.	Bacilli	Firmicutes
seq6119	-3.08816	1.38961e-14	Proteus mirabilis	Gammaproteobacteria	Proteobacteria
seq30	3.02433	2.79441e-08	Blautia obeum	Clostridia	Firmicutes
seq235	2.96711	2.67443e-19	Faecalibacterium prausnitzii	Clostridia	Firmicutes
seq2049	-2.94967	4.61788e-24	Bifidobacterium sp.	Actinobacteria	Actinobacteriota
seq641	-2.93391	4.22703e-13	Veillonella sp.	Negativicutes	Firmicutes
seq1024	-2.92135	1.5772e-10	Longicatena caecimuris	Bacilli	Firmicutes
seq6906	2.91661	1.4441e-20	Alistipes sp.	Bacteroidia	Bacteroidota
seq5436	2.90475	2.51934e-31	Roseburia sp.	Clostridia	Firmicutes
seq5751	-2.82505	4.43676e-16	Pseudomonas aeruginosa	Gammaproteobacteria	Proteobacteria
seq1140	-2.7953	2.7873e-42	Prevotella buccae	Bacteroidia	Bacteroidota
seq4600	-2.74098	5.46966e-47	Blautia sp.	Clostridia	Firmicutes
seq4215	-2.72858	1.82018e-09	Blautia sp.	Clostridia	Firmicutes
seq362	2.68501	3.63089e-14	Megamonas funiformis	Negativicutes	Firmicutes
seq1348	-2.64862	1.12041e-38	Pediococcus sp.	Bacilli	Firmicutes
seq16	2.61103	4.68929e-09	Faecalibacterium prausnitzii	Clostridia	Firmicutes
seq6217	2.60034	4.85072e-06	Citrobacter freundii	Gammaproteobacteria	Proteobacteria
seq2060	-2.58475	3.18904e-06	Bifidobacterium sp.	Actinobacteria	Actinobacteriota
seq2456	-2.56578	3.13447e-13	Epulopiscium sp.	Clostridia	Firmicutes
seq4486	-2.4797	7.18073e-38	Blautia sp.	Clostridia	Firmicutes
seq23	2.47086	1.07413e-06	Faecalibacterium prausnitzii	Clostridia	Firmicutes
seq1142	-2.44644	5.06221e-35	Prevotella buccae	Bacteroidia	Bacteroidota
seq6816	-2.40712	6.59426e-06	Anaerostipes caccae	Clostridia	Firmicutes
seq4817	-2.33147	7.9872e-16	Lachnoclostridium sp.	Clostridia	Firmicutes
seq43	-2.26607	8.82369e-09	Lacrimispora sp.	Clostridia	Firmicutes
seq46	2.22774	2.63974e-14	Roseburia intestinalis	Clostridia	Firmicutes
seq4266	-2.22689	4.54163e-15	Hungatella hathewayi	Clostridia	Firmicutes
seq3744	-2.20073	4.72225e-31	Latilactobacillus sp.	Bacilli	Firmicutes
seq2591	2.17647	3.13581e-12	Senegalimassilia anaerobia	Coriobacteriia	Actinobacteriota
seq20	-2.14342	2.44728e-08	Lacticaseibacillus sp.	Bacilli	Firmicutes
seq2013	-2.13599	5.3937e-08	Bifidobacterium pseudolongum	Actinobacteria	Actinobacteriota
seq655	-2.11697	4.58376e-08	Veillonella dispar	Negativicutes	Firmicutes
seq2592	-2.08062	9.06715e-08	Slackia isoflavoniconvertens	Coriobacteriia	Actinobacteriota
seq2781	2.00503	3.11533e-10	Bacteroides uniformis	Bacteroidia	Bacteroidota
seq4177	1.9817	4.83311e-10	Coprococcus comes	Clostridia	Firmicutes
seq776	-1.95425	6.06765e-11	Megasphaera sp.	Negativicutes	Firmicutes
seq2082	-1.90432	2.13934e-11	Bifidobacterium pullorum	Actinobacteria	Actinobacteriota
seq4550	-1.88523	1.19253e-08	Faecalicatena sp.	Clostridia	Firmicutes
seq28	1.86203	7.83373e-06	Dorea longicatena	Clostridia	Firmicutes
seq4863	-1.82448	3.45988e-12	Faecalicatena orotica	Clostridia	Firmicutes
seq4180	-1.81891	8.85085e-06	Mediterraneibacter glycyrrhizinilyticus	Clostridia	Firmicutes
seq6122	-1.80442	9.56221e-10	Morganella morganii	Gammaproteobacteria	Proteobacteria
seq4831	1.77961	4.15054e-08	Lachnoclostridium edouardi	Clostridia	Firmicutes
seq4259	-1.6796	4.90858e-07	Hungatella sp.	Clostridia	Firmicutes
seq5085	1.65244	7.22792e-13	Enterococcus sp.	Bacilli	Firmicutes
seq4308	-1.60944	3.03906e-09	Eisenbergiella tayi	Clostridia	Firmicutes
seq6979	-1.57937	1.63778e-20	Cellulosilyticum lentocellum	Clostridia	Firmicutes
seq6900	1.55639	1.96747e-19	Alistipes putredinis	Bacteroidia	Bacteroidota
seq51	1.54302	3.09443e-12	Alistipes finegoldii	Bacteroidia	Bacteroidota
24 months
TAX	Effect Size	Adjusted Significance	Taxon	Class	Phylum
seq825	6.85874	1.85883e-26	Akkermansia muciniphila	Verrucomicrobiae	Verrucomicrobiota
seq2058	5.92173	4.99245e-31	Bifidobacterium bifidum	Actinobacteria	Actinobacteriota
seq2608	5.71863	8.07006e-32	Collinsella stercoris	Coriobacteriia	Actinobacteriota
seq3810	5.5726	1.98288e-18	CAG-352 sp.	Clostridia	Firmicutes
seq4925	5.54016	4.18657e-17	Ruminococcus sp.	Clostridia	Firmicutes
seq3716	-5.33592	1.93884e-07	Lactiplantibacillus plantarum	Bacilli	Firmicutes
seq960	5.29441	1.01404e-17	Erysipelatoclostridium ramosum	Bacilli	Firmicutes
seq6900	5.2848	1.79314e-12	Alistipes putredinis	Bacteroidia	Bacteroidota
seq4708	4.96842	2.66218e-67	Fusicatenibacter saccharivorans	Clostridia	Firmicutes
seq3901	4.96767	4.63404e-08	Christensenellaceae R-7 sp.	Clostridia	Firmicutes
seq2895	4.81939	3.38501e-17	Bacteroides acidifaciens	Bacteroidia	Bacteroidota
seq4712	4.78033	4.24026e-41	Lachnospiraceae NK4A136 sp.	Clostridia	Firmicutes
seq2766	4.74582	6.88849e-17	Bacteroides uniformis	Bacteroidia	Bacteroidota
seq4165	-4.44545	6.11945e-16	Faecalimonas umbilicata	Clostridia	Firmicutes
seq19	4.42106	1.06091e-23	Blautia sp.	Clostridia	Firmicutes
seq6906	4.34814	1.19794e-08	Alistipes sp.	Bacteroidia	Bacteroidota
seq235	-4.27492	1.16345e-09	Faecalibacterium prausnitzii	Clostridia	Firmicutes
seq1366	-4.25012	5.8562e-17	Lacticaseibacillus sp.	Bacilli	Firmicutes
seq5585	4.1512	2.26787e-41	Lachnospira eligens	Clostridia	Firmicutes
seq4259	-4.11059	9.30886e-10	Hungatella sp.	Clostridia	Firmicutes
seq4505	4.10331	1.914e-46	Blautia sp.	Clostridia	Firmicutes
seq5019	3.9427	5.63895e-11	Streptococcus sp.	Bacilli	Firmicutes
seq641	-3.93148	6.58431e-06	Veillonella sp.	Negativicutes	Firmicutes
seq5927	-3.92583	3.87951e-07	Citrobacter amalonaticus	Gammaproteobacteria	Proteobacteria
seq3898	3.91762	7.46165e-11	UCG-002 sp.	Clostridia	Firmicutes
seq7085	3.8581	7.85366e-19	Stenotrophomonas maltophilia	Gammaproteobacteria	Proteobacteria
seq7280	3.84379	2.86565e-13	Acinetobacter sp.	Gammaproteobacteria	Proteobacteria
seq6595	3.82452	5.84147e-15	UCG-005 sp.	Clostridia	Firmicutes
seq5236	-3.64424	4.17853e-12	Clostridium butyricum	Clostridia	Firmicutes
seq4320	-3.43342	4.13382e-09	Robinsoniella peoriensis	Clostridia	Firmicutes
seq2319	-3.4213	3.91544e-15	Bifidobacterium sp.	Actinobacteria	Actinobacteriota
seq1284	3.40077	2.26129e-17	Rhodococcus erythropolis	Actinobacteria	Actinobacteriota
seq5622	3.37618	2.57362e-07	Lachnospiraceae UCG-004 sp.	Clostridia	Firmicutes
seq6228	3.3064	1.6056e-13	Serratia liquefaciens	Gammaproteobacteria	Proteobacteria
seq4427	3.22423	9.74218e-24	Blautia faecicola	Clostridia	Firmicutes
seq6550	3.21767	5.4159e-12	Flavonifractor plautii	Clostridia	Firmicutes
seq13	3.12467	9.74218e-24	Faecalibacterium prausnitzii	Clostridia	Firmicutes
seq5559	3.12085	1.64759e-15	Lachnospira sp.	Clostridia	Firmicutes
seq3842	3.02811	1.78656e-07	[Clostridium] leptum	Clostridia	Firmicutes
seq5757	3.01962	1.63109e-08	Pseudomonas sp.	Gammaproteobacteria	Proteobacteria
seq5261	-2.98204	3.38165e-09	Clostridium paraputrificum	Clostridia	Firmicutes
seq1348	2.93083	9.19972e-21	Pediococcus sp.	Bacilli	Firmicutes
seq4804	2.90312	3.73269e-13	Kineothrix alysoides	Clostridia	Firmicutes
seq2578	2.89804	1.43409e-10	Adlercreutzia equolifaciens	Coriobacteriia	Actinobacteriota
seq3363	2.83432	1.83852e-09	Leuconostoc mesenteroides	Bacilli	Firmicutes
seq1247	2.83098	1.067e-07	Odoribacter splanchnicus	Bacteroidia	Bacteroidota
seq6597	2.79791	3.54564e-06	UCG-005 sp.	Clostridia	Firmicutes
seq4266	2.77933	3.38501e-17	Hungatella hathewayi	Clostridia	Firmicutes
seq3744	-2.75995	1.79556e-15	Latilactobacillus sp.	Bacilli	Firmicutes
seq4288	-2.74676	2.78983e-08	Lachnospiraceae NK4A136 sp.	Clostridia	Firmicutes
seq6119	2.64809	1.25287e-12	Proteus mirabilis	Gammaproteobacteria	Proteobacteria
seq7157	2.63918	3.17887e-13	[Eubacterium] xylanophilum sp.	Clostridia	Firmicutes
seq4801	-2.61343	2.00339e-07	Kineothrix alysoides	Clostridia	Firmicutes
seq3557	2.53174	1.01404e-17	Bilophila wadsworthia	Desulfovibrionia	Desulfobacterota
seq1472	-2.53051	1.72132e-15	Lactobacillus sp.	Bacilli	Firmicutes
seq6610	2.48034	5.91641e-06	Christensenellaceae R-7 sp.	Clostridia	Firmicutes
seq5571	2.43939	1.79858e-07	[Eubacterium] xylanophilum sp.	Clostridia	Firmicutes
seq5751	-2.41964	6.32591e-07	Pseudomonas aeruginosa	Gammaproteobacteria	Proteobacteria
seq362	-2.38985	6.11945e-16	Megamonas funiformis	Negativicutes	Firmicutes
seq7087	2.36473	5.11452e-06	Stenotrophomonas maltophilia	Gammaproteobacteria	Proteobacteria
seq6571	2.34265	3.79566e-08	Flintibacter butyricus	Clostridia	Firmicutes
seq7116	-2.33139	4.11753e-11	Romboutsia sedimentorum	Clostridia	Firmicutes
seq226	-2.32275	5.63895e-11	Faecalibacterium prausnitzii	Clostridia	Firmicutes
seq3057	2.26084	1.71209e-09	Parabacteroides sp.	Bacteroidia	Bacteroidota
seq4912	2.25889	5.4159e-12	Lachnospiraceae UCG-003 sp.	Clostridia	Firmicutes
seq5152	-2.24748	2.93307e-06	Streptococcus equinus	Bacilli	Firmicutes
seq4486	-2.21887	1.46314e-07	Blautia sp.	Clostridia	Firmicutes
seq3719	-2.16765	1.5801e-09	Lactiplantibacillus plantarum	Bacilli	Firmicutes
seq6791	-2.11221	7.29788e-06	Tyzzerella sp.	Clostridia	Firmicutes
seq6591	2.0509	2.47194e-06	UCG-005 sp.	Clostridia	Firmicutes
seq4750	-1.98325	1.59002e-06	Blautia sp.	Clostridia	Firmicutes
seq1073	1.94074	1.35223e-06	Dielma fastidiosa	Bacilli	Firmicutes
seq56	1.91813	3.82137e-10	Blautia sp.	Clostridia	Firmicutes
seq2527	-1.91496	1.42473e-11	Varibaculum cambriense	Actinobacteria	Actinobacteriota
seq5703	1.90285	4.17853e-12	Brucella sp.	Alphaproteobacteria	Proteobacteria
seq1501	-1.89898	2.02386e-06	Limosilactobacillus fermentum	Bacilli	Firmicutes
seq5361	-1.8516	9.70304e-10	Clostridium sensu stricto 1 sp.	Clostridia	Firmicutes
seq4023	-1.72156	9.36615e-11	[Ruminococcus] gnavus	Clostridia	Firmicutes
seq4187	1.71272	4.54469e-06	Faecalicatena contorta	Clostridia	Firmicutes
seq3261	-1.69354	5.53088e-10	Staphylococcus carnosus	Bacilli	Firmicutes
seq655	-1.68371	1.64902e-08	Veillonella dispar	Negativicutes	Firmicutes
seq4512	1.67902	9.86922e-09	Blautia sp.	Clostridia	Firmicutes
seq3039	-1.61746	5.89141e-10	Phocaeicola vulgatus	Bacteroidia	Bacteroidota
seq2493	-1.54589	1.36599e-06	Kocuria sp.	Actinobacteria	Actinobacteriota

## Sheet: v2
TP B							TP C
TAX	EffectSize	Adj.Significance	Taxon	Class	Phylm		TAX	EffectSize	Adj.Significance	Taxon	Class	Phylm
seq5152	-6.24227	2.89062e-77	Streptococcus equinus	Bacilli	Firmicutes		seq2834	5.37474	5.70552e-77	Bacteroides ovatus	Bacteroidia	Bacteroidota
seq6217	-6.10901	9.3557e-16	Citrobacter freundii	Gammaproteobacteria	Proteobacteria		seq5085	4.9825	5.84276e-64	Enterococcus sp.	Bacilli	Firmicutes
seq25	5.07914	5.8231e-12	Bacteroides fragilis	Bacteroidia	Bacteroidota		seq4806	-4.7377	3.05613e-12	Lacrimispora sp.	Clostridia	Firmicutes
seq5936	4.97759	9.95916e-114	Escherichia-Shigella sp.	Gammaproteobacteria	Proteobacteria		seq829	-4.36967	1.30605e-09	Akkermansia muciniphila	Verrucomicrobiae	Verrucomicrobiota
seq5243	-4.37041	1.63919e-65	Clostridium butyricum	Clostridia	Firmicutes		seq3716	-4.29766	6.71861e-26	Lactiplantibacillus plantarum	Bacilli	Firmicutes
seq5905	-4.13707	3.24788e-12	Enterobacter cloacae	Gammaproteobacteria	Proteobacteria		seq5356	-4.13736	2.00927e-06	Clostridium tertium	Clostridia	Firmicutes
seq5019	-4.08796	5.86191e-11	Streptococcus sp.	Bacilli	Firmicutes		seq5936	4.07576	2.26184e-28	Escherichia-Shigella sp.	Gammaproteobacteria	Proteobacteria
seq5217	-4.0674	4.61581e-62	Clostridium butyricum	Clostridia	Firmicutes		seq2781	3.82204	1.62851e-15	Bacteroides uniformis	Bacteroidia	Bacteroidota
seq20	3.94189	2.0847e-08	Lacticaseibacillus sp.	Bacilli	Firmicutes		seq5369	-3.69075	7.19431e-07	Clostridium sensu stricto 1 sp.	Clostridia	Firmicutes
seq4259	-3.79052	2.39199e-07	Hungatella sp.	Clostridia	Firmicutes		seq27	3.45658	2.07665e-40	Subdoligranulum sp.	Clostridia	Firmicutes
seq6202	-3.64273	1.08846e-29	Klebsiella pneumoniae	Gammaproteobacteria	Proteobacteria		seq2837	3.23622	9.56272e-15	Bacteroides ovatus	Bacteroidia	Bacteroidota
seq6960	-3.63336	3.89615e-08	Intestinibacter bartlettii	Clostridia	Firmicutes		seq1501	-3.03386	1.98401e-06	Limosilactobacillus fermentum	Bacilli	Firmicutes
seq2456	-3.50693	2.27761e-19	Epulopiscium sp.	Clostridia	Firmicutes		seq5173	-2.95226	1.19829e-37	Enterococcus sp.	Bacilli	Firmicutes
seq5320	-3.39333	1.87827e-17	Clostridium sensu stricto 1 sp.	Clostridia	Firmicutes		seq4603	-2.94954	3.80868e-07	Blautia hominis	Clostridia	Firmicutes
seq2820	3.28189	2.55068e-19	Bacteroides ovatus	Bacteroidia	Bacteroidota		seq383	2.8938	4.69606e-23	Phascolarctobacterium faecium	Negativicutes	Firmicutes
seq2312	-3.21742	9.37274e-07	Bifidobacterium sp.	Actinobacteria	Actinobacteriota		seq5320	2.85498	1.69593e-08	Clostridium sensu stricto 1 sp.	Clostridia	Firmicutes
seq1607	-3.09765	2.93699e-10	Enterococcus gallinarum	Bacilli	Firmicutes		seq47	2.84757	7.0349e-12	Bacteroides sp.	Bacteroidia	Bacteroidota
seq6119	3.0447	1.6885e-20	Proteus mirabilis	Gammaproteobacteria	Proteobacteria		seq26	2.79875	2.5054e-08	Phocaeicola vulgatus	Bacteroidia	Bacteroidota
seq5	-2.99918	8.05179e-08	Blautia sp.	Clostridia	Firmicutes		seq2319	-2.77307	2.65221e-10	Bifidobacterium sp.	Actinobacteria	Actinobacteriota
seq1472	2.92538	3.12143e-10	Lactobacillus sp.	Bacilli	Firmicutes		seq4571	-2.68449	1.18092e-25	Blautia argi	Clostridia	Firmicutes
seq4223	-2.91342	3.61226e-08	Faecalicatena fissicatena	Clostridia	Firmicutes		seq6183	2.64617	3.48242e-34	Raoultella planticola	Gammaproteobacteria	Proteobacteria
seq2049	-2.85533	7.41992e-20	Bifidobacterium sp.	Actinobacteria	Actinobacteriota		seq6906	2.5781	1.63071e-07	Alistipes sp.	Bacteroidia	Bacteroidota
seq7318	-2.77391	2.1179e-06	Acinetobacter sp.	Gammaproteobacteria	Proteobacteria		seq7105	2.54599	1.73418e-10	Terrisporobacter mayombei	Clostridia	Firmicutes
seq4273	-2.67632	2.05642e-29	Lacrimispora sp.	Clostridia	Firmicutes		seq8	-2.45098	2.08546e-21	Akkermansia muciniphila	Verrucomicrobiae	Verrucomicrobiota
seq3057	2.67246	6.67312e-14	Parabacteroides sp.	Bacteroidia	Bacteroidota		seq2731	2.41845	1.55871e-14	Bacteroides stercoris	Bacteroidia	Bacteroidota
seq6816	-2.64414	4.72236e-18	Anaerostipes caccae	Clostridia	Firmicutes		seq1832	-2.41708	1.79005e-09	Actinomyces ihuae	Actinobacteria	Actinobacteriota
seq5161	2.61918	5.24192e-32	Streptococcus sp.	Bacilli	Firmicutes		seq20	2.31885	9.88846e-06	Lacticaseibacillus sp.	Bacilli	Firmicutes
seq658	-2.60415	1.72491e-36	Veillonella parvula	Negativicutes	Firmicutes		seq5161	-2.25369	5.3261e-14	Streptococcus sp.	Bacilli	Firmicutes
seq5236	-2.59242	2.07549e-06	Clostridium butyricum	Clostridia	Firmicutes		seq5321	2.24303	3.3203e-28	Clostridium sensu stricto 1 sp.	Clostridia	Firmicutes
seq2058	2.57354	4.84264e-06	Bifidobacterium bifidum	Actinobacteria	Actinobacteriota		seq2768	2.15027	3.17479e-11	Bacteroides uniformis	Bacteroidia	Bacteroidota
seq5525	-2.5087	2.01288e-14	Clostridium butyricum	Clostridia	Firmicutes		seq4607	-2.14953	4.35831e-26	Blautia sp.	Clostridia	Firmicutes
seq5361	-2.42894	2.16393e-39	Clostridium sensu stricto 1 sp.	Clostridia	Firmicutes		seq4165	-2.08787	3.4872e-11	Faecalimonas umbilicata	Clostridia	Firmicutes
seq3038	-2.40569	1.09502e-11	Phocaeicola vulgatus	Bacteroidia	Bacteroidota		seq658	2.08117	1.00751e-22	Veillonella parvula	Negativicutes	Firmicutes
seq4806	-2.37444	4.43617e-18	Lacrimispora sp.	Clostridia	Firmicutes		seq5927	2.05661	3.79641e-12	Citrobacter amalonaticus	Gammaproteobacteria	Proteobacteria
seq58	2.35851	3.12143e-10	Parabacteroides merdae	Bacteroidia	Bacteroidota		seq4266	2.01985	2.15643e-11	Hungatella hathewayi	Clostridia	Firmicutes
seq1643	2.34706	1.66437e-09	Streptococcus anginosus	Bacilli	Firmicutes		seq5529	-1.87893	6.28844e-12	Clostridium butyricum	Clostridia	Firmicutes
seq514	2.3335	1.49544e-20	Veillonella sp.	Negativicutes	Firmicutes		seq509	-1.75581	7.64405e-34	Veillonella sp.	Negativicutes	Firmicutes
seq7	2.32248	8.31069e-18	Blautia luti	Clostridia	Firmicutes		seq28	1.63594	9.59248e-12	Dorea longicatena	Clostridia	Firmicutes
seq4165	-2.31106	2.9046e-30	Faecalimonas umbilicata	Clostridia	Firmicutes		seq7	1.56595	3.3131e-12	Blautia luti	Clostridia	Firmicutes
seq5512	-2.25503	7.03025e-20	Lactococcus sp.	Bacilli	Firmicutes		seq5361	-1.55026	5.93964e-17	Clostridium sensu stricto 1 sp.	Clostridia	Firmicutes
seq5529	-2.20408	4.43328e-07	Clostridium butyricum	Clostridia	Firmicutes		seq1051	-1.54066	8.74443e-10	[Clostridium] innocuum	Bacilli	Firmicutes
seq1331	-2.18337	6.69127e-10	Enterococcus gallinarum	Bacilli	Firmicutes
seq2781	2.16951	6.77783e-09	Bacteroides uniformis	Bacteroidia	Bacteroidota		TP E
seq7104	-1.91081	1.07038e-17	Terrisporobacter sp.	Clostridia	Firmicutes		TAX	EffectSize	Adj.Significance	Taxon	Class	Phylm
seq4603	-1.90887	1.24068e-25	Blautia hominis	Clostridia	Firmicutes		seq825	6.85874	1.85883e-26	Akkermansia muciniphila	Verrucomicrobiae	Verrucomicrobiota
seq5927	-1.85856	1.72946e-32	Citrobacter amalonaticus	Gammaproteobacteria	Proteobacteria		seq2058	5.92173	4.99245e-31	Bifidobacterium bifidum	Actinobacteria	Actinobacteriota
seq4872	-1.84435	5.74281e-12	Enterocloster clostridioformis	Clostridia	Firmicutes		seq2608	5.71863	8.07006e-32	Collinsella stercoris	Coriobacteriia	Actinobacteriota
seq693	1.83031	6.01068e-12	[Ruminococcus] gnavus	Clostridia	Firmicutes		seq3810	5.5726	1.98288e-18	CAG-352 sp.	Clostridia	Firmicutes
seq931	-1.80331	5.86144e-07	Coprobacillus cateniformis	Bacilli	Firmicutes		seq4925	5.54016	4.18657e-17	Ruminococcus sp.	Clostridia	Firmicutes
seq1525	1.76818	1.09502e-11	Corynebacterium kroppenstedtii	Actinobacteria	Actinobacteriota		seq3716	-5.33592	1.93884e-07	Lactiplantibacillus plantarum	Bacilli	Firmicutes
seq1553	1.71759	1.35803e-14	Winkia neuii	Actinobacteria	Actinobacteriota		seq960	5.29441	1.01404e-17	Erysipelatoclostridium ramosum	Bacilli	Firmicutes
seq2731	1.63648	1.91729e-11	Bacteroides stercoris	Bacteroidia	Bacteroidota		seq6900	5.2848	1.79314e-12	Alistipes putredinis	Bacteroidia	Bacteroidota
							seq4708	4.96842	2.66218e-67	Fusicatenibacter saccharivorans	Clostridia	Firmicutes
TP D							seq3901	4.96767	4.63404e-08	Christensenellaceae R-7 sp.	Clostridia	Firmicutes
TAX	EffectSize	Adj.Significance	Taxon	Class	Phylm		seq2895	4.81939	3.38501e-17	Bacteroides acidifaciens	Bacteroidia	Bacteroidota
seq5161	-6.87848	1.4655e-10	Streptococcus sp.	Bacilli	Firmicutes		seq4712	4.78033	4.24026e-41	Lachnospiraceae NK4A136 sp.	Clostridia	Firmicutes
seq2319	-5.28137	2.35242e-15	Bifidobacterium sp.	Actinobacteria	Actinobacteriota		seq2766	4.74582	6.88849e-17	Bacteroides uniformis	Bacteroidia	Bacteroidota
seq5236	-5.1036	4.69225e-12	Clostridium butyricum	Clostridia	Firmicutes		seq4165	-4.44545	6.11945e-16	Faecalimonas umbilicata	Clostridia	Firmicutes
seq1501	-4.86403	1.47828e-06	Limosilactobacillus fermentum	Bacilli	Firmicutes		seq19	4.42106	1.06091e-23	Blautia sp.	Clostridia	Firmicutes
seq5369	-4.25798	4.43676e-16	Clostridium sensu stricto 1 sp.	Clostridia	Firmicutes		seq6906	4.34814	1.19794e-08	Alistipes sp.	Bacteroidia	Bacteroidota
seq17	3.85757	1.51825e-24	Blautia faecicola	Clostridia	Firmicutes		seq235	-4.27492	1.16345e-09	Faecalibacterium prausnitzii	Clostridia	Firmicutes
seq1366	-3.82369	1.03505e-06	Lacticaseibacillus sp.	Bacilli	Firmicutes		seq1366	-4.25012	5.8562e-17	Lacticaseibacillus sp.	Bacilli	Firmicutes
seq5542	-3.78897	1.48322e-07	Lachnospira pectinoschiza	Clostridia	Firmicutes		seq5585	4.1512	2.26787e-41	Lachnospira eligens	Clostridia	Firmicutes
seq1083	3.60717	3.03649e-14	Holdemanella biformis	Bacilli	Firmicutes		seq4259	-4.11059	9.30886e-10	Hungatella sp.	Clostridia	Firmicutes
seq4607	-3.577	5.26215e-12	Blautia sp.	Clostridia	Firmicutes		seq4505	4.10331	1.914e-46	Blautia sp.	Clostridia	Firmicutes
seq6610	3.5427	5.13983e-37	Christensenellaceae R-7 sp.	Clostridia	Firmicutes		seq5019	3.9427	5.63895e-11	Streptococcus sp.	Bacilli	Firmicutes
seq1436	3.19112	1.40835e-19	Limosilactobacillus sp.	Bacilli	Firmicutes		seq641	-3.93148	6.58431e-06	Veillonella sp.	Negativicutes	Firmicutes
seq6119	-3.08816	1.38961e-14	Proteus mirabilis	Gammaproteobacteria	Proteobacteria		seq5927	-3.92583	3.87951e-07	Citrobacter amalonaticus	Gammaproteobacteria	Proteobacteria
seq30	3.02433	2.79441e-08	Blautia obeum	Clostridia	Firmicutes		seq3898	3.91762	7.46165e-11	UCG-002 sp.	Clostridia	Firmicutes
seq235	2.96711	2.67443e-19	Faecalibacterium prausnitzii	Clostridia	Firmicutes		seq7085	3.8581	7.85366e-19	Stenotrophomonas maltophilia	Gammaproteobacteria	Proteobacteria
seq2049	-2.94967	4.61788e-24	Bifidobacterium sp.	Actinobacteria	Actinobacteriota		seq7280	3.84379	2.86565e-13	Acinetobacter sp.	Gammaproteobacteria	Proteobacteria
seq641	-2.93391	4.22703e-13	Veillonella sp.	Negativicutes	Firmicutes		seq6595	3.82452	5.84147e-15	UCG-005 sp.	Clostridia	Firmicutes
seq1024	-2.92135	1.5772e-10	Longicatena caecimuris	Bacilli	Firmicutes		seq5236	-3.64424	4.17853e-12	Clostridium butyricum	Clostridia	Firmicutes
seq6906	2.91661	1.4441e-20	Alistipes sp.	Bacteroidia	Bacteroidota		seq4320	-3.43342	4.13382e-09	Robinsoniella peoriensis	Clostridia	Firmicutes
seq5436	2.90475	2.51934e-31	Roseburia sp.	Clostridia	Firmicutes		seq2319	-3.4213	3.91544e-15	Bifidobacterium sp.	Actinobacteria	Actinobacteriota
seq5751	-2.82505	4.43676e-16	Pseudomonas aeruginosa	Gammaproteobacteria	Proteobacteria		seq1284	3.40077	2.26129e-17	Rhodococcus erythropolis	Actinobacteria	Actinobacteriota
seq1140	-2.7953	2.7873e-42	Prevotella buccae	Bacteroidia	Bacteroidota		seq5622	3.37618	2.57362e-07	Lachnospiraceae UCG-004 sp.	Clostridia	Firmicutes
seq4600	-2.74098	5.46966e-47	Blautia sp.	Clostridia	Firmicutes		seq6228	3.3064	1.6056e-13	Serratia liquefaciens	Gammaproteobacteria	Proteobacteria
seq4215	-2.72858	1.82018e-09	Blautia sp.	Clostridia	Firmicutes		seq4427	3.22423	9.74218e-24	Blautia faecicola	Clostridia	Firmicutes
seq362	2.68501	3.63089e-14	Megamonas funiformis	Negativicutes	Firmicutes		seq6550	3.21767	5.4159e-12	Flavonifractor plautii	Clostridia	Firmicutes
seq1348	-2.64862	1.12041e-38	Pediococcus sp.	Bacilli	Firmicutes		seq13	3.12467	9.74218e-24	Faecalibacterium prausnitzii	Clostridia	Firmicutes
seq16	2.61103	4.68929e-09	Faecalibacterium prausnitzii	Clostridia	Firmicutes		seq5559	3.12085	1.64759e-15	Lachnospira sp.	Clostridia	Firmicutes
seq6217	2.60034	4.85072e-06	Citrobacter freundii	Gammaproteobacteria	Proteobacteria		seq3842	3.02811	1.78656e-07	[Clostridium] leptum	Clostridia	Firmicutes
seq2060	-2.58475	3.18904e-06	Bifidobacterium sp.	Actinobacteria	Actinobacteriota		seq5757	3.01962	1.63109e-08	Pseudomonas sp.	Gammaproteobacteria	Proteobacteria
seq2456	-2.56578	3.13447e-13	Epulopiscium sp.	Clostridia	Firmicutes		seq5261	-2.98204	3.38165e-09	Clostridium paraputrificum	Clostridia	Firmicutes
seq4486	-2.4797	7.18073e-38	Blautia sp.	Clostridia	Firmicutes		seq1348	2.93083	9.19972e-21	Pediococcus sp.	Bacilli	Firmicutes
seq23	2.47086	1.07413e-06	Faecalibacterium prausnitzii	Clostridia	Firmicutes		seq4804	2.90312	3.73269e-13	Kineothrix alysoides	Clostridia	Firmicutes
seq1142	-2.44644	5.06221e-35	Prevotella buccae	Bacteroidia	Bacteroidota		seq2578	2.89804	1.43409e-10	Adlercreutzia equolifaciens	Coriobacteriia	Actinobacteriota
seq6816	-2.40712	6.59426e-06	Anaerostipes caccae	Clostridia	Firmicutes		seq3363	2.83432	1.83852e-09	Leuconostoc mesenteroides	Bacilli	Firmicutes
seq4817	-2.33147	7.9872e-16	Lachnoclostridium sp.	Clostridia	Firmicutes		seq1247	2.83098	1.067e-07	Odoribacter splanchnicus	Bacteroidia	Bacteroidota
seq43	-2.26607	8.82369e-09	Lacrimispora sp.	Clostridia	Firmicutes		seq6597	2.79791	3.54564e-06	UCG-005 sp.	Clostridia	Firmicutes
seq46	2.22774	2.63974e-14	Roseburia intestinalis	Clostridia	Firmicutes		seq4266	2.77933	3.38501e-17	Hungatella hathewayi	Clostridia	Firmicutes
seq4266	-2.22689	4.54163e-15	Hungatella hathewayi	Clostridia	Firmicutes		seq3744	-2.75995	1.79556e-15	Latilactobacillus sp.	Bacilli	Firmicutes
seq3744	-2.20073	4.72225e-31	Latilactobacillus sp.	Bacilli	Firmicutes		seq4288	-2.74676	2.78983e-08	Lachnospiraceae NK4A136 sp.	Clostridia	Firmicutes
seq2591	2.17647	3.13581e-12	Senegalimassilia anaerobia	Coriobacteriia	Actinobacteriota		seq6119	2.64809	1.25287e-12	Proteus mirabilis	Gammaproteobacteria	Proteobacteria
seq20	-2.14342	2.44728e-08	Lacticaseibacillus sp.	Bacilli	Firmicutes		seq7157	2.63918	3.17887e-13	[Eubacterium] xylanophilum sp.	Clostridia	Firmicutes
seq2013	-2.13599	5.3937e-08	Bifidobacterium pseudolongum	Actinobacteria	Actinobacteriota		seq4801	-2.61343	2.00339e-07	Kineothrix alysoides	Clostridia	Firmicutes
seq655	-2.11697	4.58376e-08	Veillonella dispar	Negativicutes	Firmicutes		seq3557	2.53174	1.01404e-17	Bilophila wadsworthia	Desulfovibrionia	Desulfobacterota
seq2592	-2.08062	9.06715e-08	Slackia isoflavoniconvertens	Coriobacteriia	Actinobacteriota		seq1472	-2.53051	1.72132e-15	Lactobacillus sp.	Bacilli	Firmicutes
seq2781	2.00503	3.11533e-10	Bacteroides uniformis	Bacteroidia	Bacteroidota		seq6610	2.48034	5.91641e-06	Christensenellaceae R-7 sp.	Clostridia	Firmicutes
seq4177	1.9817	4.83311e-10	Coprococcus comes	Clostridia	Firmicutes		seq5571	2.43939	1.79858e-07	[Eubacterium] xylanophilum sp.	Clostridia	Firmicutes
seq776	-1.95425	6.06765e-11	Megasphaera sp.	Negativicutes	Firmicutes		seq5751	-2.41964	6.32591e-07	Pseudomonas aeruginosa	Gammaproteobacteria	Proteobacteria
seq2082	-1.90432	2.13934e-11	Bifidobacterium pullorum	Actinobacteria	Actinobacteriota		seq362	-2.38985	6.11945e-16	Megamonas funiformis	Negativicutes	Firmicutes
seq4550	-1.88523	1.19253e-08	Faecalicatena sp.	Clostridia	Firmicutes		seq7087	2.36473	5.11452e-06	Stenotrophomonas maltophilia	Gammaproteobacteria	Proteobacteria
seq28	1.86203	7.83373e-06	Dorea longicatena	Clostridia	Firmicutes		seq6571	2.34265	3.79566e-08	Flintibacter butyricus	Clostridia	Firmicutes
seq4863	-1.82448	3.45988e-12	Faecalicatena orotica	Clostridia	Firmicutes		seq7116	-2.33139	4.11753e-11	Romboutsia sedimentorum	Clostridia	Firmicutes
seq4180	-1.81891	8.85085e-06	Mediterraneibacter glycyrrhizinilyticus	Clostridia	Firmicutes		seq226	-2.32275	5.63895e-11	Faecalibacterium prausnitzii	Clostridia	Firmicutes
seq6122	-1.80442	9.56221e-10	Morganella morganii	Gammaproteobacteria	Proteobacteria		seq3057	2.26084	1.71209e-09	Parabacteroides sp.	Bacteroidia	Bacteroidota
seq4831	1.77961	4.15054e-08	Lachnoclostridium edouardi	Clostridia	Firmicutes		seq4912	2.25889	5.4159e-12	Lachnospiraceae UCG-003 sp.	Clostridia	Firmicutes
seq4259	-1.6796	4.90858e-07	Hungatella sp.	Clostridia	Firmicutes		seq5152	-2.24748	2.93307e-06	Streptococcus equinus	Bacilli	Firmicutes
seq5085	1.65244	7.22792e-13	Enterococcus sp.	Bacilli	Firmicutes		seq4486	-2.21887	1.46314e-07	Blautia sp.	Clostridia	Firmicutes
seq4308	-1.60944	3.03906e-09	Eisenbergiella tayi	Clostridia	Firmicutes		seq3719	-2.16765	1.5801e-09	Lactiplantibacillus plantarum	Bacilli	Firmicutes
seq6979	-1.57937	1.63778e-20	Cellulosilyticum lentocellum	Clostridia	Firmicutes		seq6791	-2.11221	7.29788e-06	Tyzzerella sp.	Clostridia	Firmicutes
seq6900	1.55639	1.96747e-19	Alistipes putredinis	Bacteroidia	Bacteroidota		seq6591	2.0509	2.47194e-06	UCG-005 sp.	Clostridia	Firmicutes
seq51	1.54302	3.09443e-12	Alistipes finegoldii	Bacteroidia	Bacteroidota		seq4750	-1.98325	1.59002e-06	Blautia sp.	Clostridia	Firmicutes
							seq1073	1.94074	1.35223e-06	Dielma fastidiosa	Bacilli	Firmicutes
							seq56	1.91813	3.82137e-10	Blautia sp.	Clostridia	Firmicutes
							seq2527	-1.91496	1.42473e-11	Varibaculum cambriense	Actinobacteria	Actinobacteriota
							seq5703	1.90285	4.17853e-12	Brucella sp.	Alphaproteobacteria	Proteobacteria
							seq1501	-1.89898	2.02386e-06	Limosilactobacillus fermentum	Bacilli	Firmicutes
							seq5361	-1.8516	9.70304e-10	Clostridium sensu stricto 1 sp.	Clostridia	Firmicutes
							seq4023	-1.72156	9.36615e-11	[Ruminococcus] gnavus	Clostridia	Firmicutes
							seq4187	1.71272	4.54469e-06	Faecalicatena contorta	Clostridia	Firmicutes
							seq3261	-1.69354	5.53088e-10	Staphylococcus carnosus	Bacilli	Firmicutes
							seq655	-1.68371	1.64902e-08	Veillonella dispar	Negativicutes	Firmicutes
							seq4512	1.67902	9.86922e-09	Blautia sp.	Clostridia	Firmicutes
							seq3039	-1.61746	5.89141e-10	Phocaeicola vulgatus	Bacteroidia	Bacteroidota
							seq2493	-1.54589	1.36599e-06	Kocuria sp.	Actinobacteria	Actinobacteriota
